# Supplementary material for: Effectiveness of Electroencephalography Neurofeedback for Improving Working Memory and Episodic Memory in the Elderly: A Meta-Analysis
Source: Medicina (Kaunas). 2024 Feb 22;60(3):369. doi: 10.3390/medicina60030369 (PMC10972127; doi:10.3390/medicina60030369)
Supplement: Supplementary file 1 [file medicina-60-00369-s001.zip]

Archive with 1 entries (1 files):
- medicina-2861222-supplementary.pdf
